# Supplementary material for: Comprehensive analysis of human chorionic membrane extracts regulating mesenchymal stem cells during osteogenesis
Source: Cell Prolif. 2021 Nov 28;55(1):e13160. doi: 10.1111/cpr.13160 (PMC8780910; doi:10.1111/cpr.13160)
Supplement: Supplementary file 2 — Table S1 [file CPR-55-e13160-s005.xlsx]

## Sheet: 95%Gaussian_Protein list
Table S1. List of 95% Gaussian proteins in AME and CME (95% Gaussian fitting : -1.882709 <= ratio <= 1.879669)					95% Gaussian fitting : -1.882709 <= ratio <= 1.879669
PLINE	LOCUS	DESCRIPTION	SPEC_COUNT	SEQ_COUNT	SEQ_COVERAGE	LENGTH	MOLWT	pI	Log2_avg_AME	Log2_avg_CME	Fit_Ratio_Log2_CME/AME
1	Q9BW30	Tubulin polymerization-promoting protein family member 3 OS=Homo sapiens GN=TPPP3 PE=1 SV=1	39	24	0.591	176	18985	9.1	23.075	19.5927	-4.05291
2	Q9UBC9	Small proline-rich protein 3 OS=Homo sapiens GN=SPRR3 PE=1 SV=2	16	12	0.574	169	18154	8.6	23.0759	19.6594	-3.98716
3	Q13938	Calcyphosin OS=Homo sapiens GN=CAPS PE=1 SV=1	26	12	0.476	189	20967	4.9	22.6899		-3.83244
4	P26447	Protein S100-A4 OS=Homo sapiens GN=S100A4 PE=1 SV=1	62	11	0.455	101	11728	6.1	23.1907	20.1808	-3.58061
5	Q13740	CD166 antigen OS=Homo sapiens GN=ALCAM PE=1 SV=2	67	45	0.521	583	65102	6.3	22.119	19.1498	-3.53984
6	P16402	Histone H1.3 OS=Homo sapiens GN=HIST1H1D PE=1 SV=2	22	13	0.294	221	22350	11	22.5234	19.8208	-3.27329
7	O95994	Anterior gradient protein 2 homolog OS=Homo sapiens GN=AGR2 PE=1 SV=1	18	13	0.531	175	19979	9	22.2423	19.5609	-3.25205
8	Q8IVF2	Protein AHNAK2 OS=Homo sapiens GN=AHNAK2 PE=1 SV=2	565	328	0.416	5795	616641	5.4	21.4584	18.825	-3.20407
9	A8K2U0	Alpha-2-macroglobulin-like protein 1 OS=Homo sapiens GN=A2ML1 PE=1 SV=3	145	97	0.454	1454	161106	5.7	22.0573	19.477	-3.15093
10	P26022	Pentraxin-related protein PTX3 OS=Homo sapiens GN=PTX3 PE=1 SV=3	23	17	0.391	381	41976	5	22.1609	19.6515	-3.08006
11	P36952	Serpin B5 OS=Homo sapiens GN=SERPINB5 PE=1 SV=2	32	22	0.52	375	42100	6	22.9882	20.4831	-3.07567
12	Q01469	Fatty acid-binding protein, epidermal OS=Homo sapiens GN=FABP5 PE=1 SV=3	24	15	0.585	135	15164	7	21.5717	19.0736	-3.06877
13	O15231	Zinc finger protein 185 OS=Homo sapiens GN=ZNF185 PE=1 SV=3	80	47	0.566	689	73525	7	20.69	18.2796	-2.98108
14	Q8TAE6	Protein phosphatase 1 regulatory subunit 14C OS=Homo sapiens GN=PPP1R14C PE=1 SV=3	6	5	0.376	165	17843	5.2	19.193	16.8482	-2.91537
15	Q6W4X9	Mucin-6 OS=Homo sapiens GN=MUC6 PE=1 SV=3	2	2	0.01	2439	257050	7.4	20.6598	18.4402	-2.7903
16	O60437	Periplakin OS=Homo sapiens GN=PPL PE=1 SV=4	211	152	0.64	1756	204745	5.6	21.6531	19.4406	-2.78314
17	O95171	Sciellin OS=Homo sapiens GN=SCEL PE=1 SV=2	60	42	0.512	688	77552	9.4	21.1781	19.0021	-2.74658
18	Q8TD06	Anterior gradient protein 3 OS=Homo sapiens GN=AGR3 PE=1 SV=1	28	21	0.524	166	19171	8	21.6953	19.5492	-2.71681
19	Q03403	Trefoil factor 2 OS=Homo sapiens GN=TFF2 PE=1 SV=2	2	2	0.217	129	14284	5.8	18.6116	16.4673	-2.71491
20	P04080	Cystatin-B OS=Homo sapiens GN=CSTB PE=1 SV=2	47	10	0.622	98	11140	7.6	21.9229	19.8268	-2.66671
21	Q13421	Mesothelin OS=Homo sapiens GN=MSLN PE=1 SV=2	18	17	0.263	630	68986	6.4	22.4409	20.3631	-2.64839		`
22	Q9GZP8	Immortalization up-regulated protein OS=Homo sapiens GN=IMUP PE=1 SV=1	4	3	0.368	106	10897	9.7	22.4447	20.3764	-2.63885
23	O95274	Ly6/PLAUR domain-containing protein 3 OS=Homo sapiens GN=LYPD3 PE=1 SV=2	15	7	0.208	346	35971	7.7	20.414	18.4275	-2.55713
24	Q8WXI7	Mucin-16 OS=Homo sapiens GN=MUC16 PE=1 SV=2	35	33	0.018	22152	2354561	6	20.6757	18.7424	-2.50398
25	O75841	Uroplakin-1b OS=Homo sapiens GN=UPK1B PE=2 SV=5	10	6	0.2	260	29643	5.4	19.773	17.84	-2.50362
26	Q15847	Adipogenesis regulatory factor OS=Homo sapiens GN=ADIRF PE=1 SV=1	9	4	0.382	76	7855	5.3	21.0073	19.1231	-2.45489
27	Q13835	Plakophilin-1 OS=Homo sapiens GN=PKP1 PE=1 SV=2	12	12	0.161	747	82861	9.1	19.6096	17.7423	-2.43799
28	P16403	Histone H1.2 OS=Homo sapiens GN=HIST1H1C PE=1 SV=2	20	11	0.277	213	21365	10.9	21.5997	19.7494	-2.42093
29	O15195	Villin-like protein OS=Homo sapiens GN=VILL PE=2 SV=3	21	16	0.197	856	95907	7	20.545	18.7012	-2.41445
30	Q8WWI1	LIM domain only protein 7 OS=Homo sapiens GN=LMO7 PE=1 SV=3	93	63	0.26	1683	192694	8.1	20.9152	19.0756	-2.41023
31	P31947	14-3-3 protein sigma OS=Homo sapiens GN=SFN PE=1 SV=1	168	35	0.819	248	27774	4.7	22.261	20.4401	-2.39149
32	P10412	Histone H1.4 OS=Homo sapiens GN=HIST1H1E PE=1 SV=2	26	15	0.374	219	21865	11	21.3771	19.5574	-2.39031
33	P51178	1-phosphatidylinositol 4,5-bisphosphate phosphodiesterase delta-1 OS=Homo sapiens GN=PLCD1 PE=1 SV=2	42	28	0.419	756	85665	6.7	21.3371	19.5274	-2.3803
34	Q16698	2,4-dienoyl-CoA reductase, mitochondrial OS=Homo sapiens GN=DECR1 PE=1 SV=1	38	28	0.585	335	36068	9.3	21.1013	19.3105	-2.36139
35	Q92817	Envoplakin OS=Homo sapiens GN=EVPL PE=1 SV=3	149	106	0.467	2033	231602	7	20.7478	19.012	-2.30646
36	P02461	Collagen alpha-1(III) chain OS=Homo sapiens GN=COL3A1 PE=1 SV=4	15	12	0.06	1466	138564	6.6	20.4712	18.7356	-2.30622
37	P52943	Cysteine-rich protein 2 OS=Homo sapiens GN=CRIP2 PE=1 SV=1	27	20	0.481	208	22493	8.7	21.892	20.1592	-2.30346
38	P21128	Poly(U)-specific endoribonuclease OS=Homo sapiens GN=ENDOU PE=1 SV=2	10	6	0.156	410	46872	5.4	20.6116	18.9057	-2.2766
39	Q14195	Dihydropyrimidinase-related protein 3 OS=Homo sapiens GN=DPYSL3 PE=1 SV=1	68	48	0.658	570	61963	6.5	21.2481	19.5635	-2.25527
40	P15941	Mucin-1 OS=Homo sapiens GN=MUC1 PE=1 SV=3	11	7	0.054	1255	122102	7.5	21.0948	19.4199	-2.24553
41	O75635	Serpin B7 OS=Homo sapiens GN=SERPINB7 PE=1 SV=1	18	16	0.318	380	42905	6.8	20.4301	18.763	-2.23774
42	P11137	Microtubule-associated protein 2 OS=Homo sapiens GN=MAP2 PE=1 SV=4	23	21	0.123	1827	199525	4.9	19.4386	17.8085	-2.20077
43	O75531	Barrier-to-autointegration factor OS=Homo sapiens GN=BANF1 PE=1 SV=1	10	6	0.517	89	10059	6.1	21.5865	19.9629	-2.19429
44	P52926	High mobility group protein HMGI-C OS=Homo sapiens GN=HMGA2 PE=1 SV=1	13	8	0.642	109	11832	10.6	19.6367	18.0202	-2.18711
45	Q93091	Ribonuclease K6 OS=Homo sapiens GN=RNASE6 PE=2 SV=2	2	2	0.127	150	17196	8.8	20.8579	19.2446	-2.18397
46	P18564	Integrin beta-6 OS=Homo sapiens GN=ITGB6 PE=1 SV=2	20	16	0.247	788	85936	5.6	20.191	18.6082	-2.15342
47	P29373	Cellular retinoic acid-binding protein 2 OS=Homo sapiens GN=CRABP2 PE=1 SV=2	9	9	0.594	138	15693	5.4	21.9141	20.396	-2.08875
48	P06702	Protein S100-A9 OS=Homo sapiens GN=S100A9 PE=1 SV=1	47	21	0.746	114	13242	6.1	22.4918	20.9756	-2.08689
49	P05413	Fatty acid-binding protein, heart OS=Homo sapiens GN=FABP3 PE=1 SV=4	9	8	0.579	133	14858	6.8	22.9902	21.5072	-2.05367
50	Q7Z406	Myosin-14 OS=Homo sapiens GN=MYH14 PE=1 SV=2	212	144	0.518	1995	227868	5.6	21.3753	19.8929	-2.05308
51	Q9ULC6	Protein-arginine deiminase type-1 OS=Homo sapiens GN=PADI1 PE=2 SV=2	21	20	0.234	663	74666	6.5	21.2498	19.7783	-2.04214
52	P06454	Prothymosin alpha OS=Homo sapiens GN=PTMA PE=1 SV=2	46	9	0.234	111	12203	3.8	20.9486	19.4791	-2.04021
53	Q9UKG9	Peroxisomal carnitine O-octanoyltransferase OS=Homo sapiens GN=CROT PE=1 SV=2	24	20	0.306	612	70178	7.1	20.5339	19.0805	-2.02406
54	Q9UK22	F-box only protein 2 OS=Homo sapiens GN=FBXO2 PE=1 SV=2	14	12	0.493	296	33328	4.4	20.2629	18.8179	-2.01566
55	P49746	Thrombospondin-3 OS=Homo sapiens GN=THBS3 PE=1 SV=1	4	4	0.038	956	104201	4.7	20.1203	18.7014	-1.98954
56	O75037	Kinesin-like protein KIF21B OS=Homo sapiens GN=KIF21B PE=1 SV=2	2	2	0.013	1637	182661	7.1	18.4055	16.9967	-1.97943
57	Q0VDG4	Secernin-3 OS=Homo sapiens GN=SCRN3 PE=1 SV=1	5	4	0.104	424	48544	5.6	22.0045	20.6007	-1.97441
58	Q9BW04	Specifically androgen-regulated gene protein OS=Homo sapiens GN=SARG PE=1 SV=2	23	17	0.333	601	63964	8.6	18.7157	17.3268	-1.95957
59	Q16625	Occludin OS=Homo sapiens GN=OCLN PE=1 SV=1	3	3	0.042	522	59144	6.1	19.6065	18.2315	-1.94554
60	P47929	Galectin-7 OS=Homo sapiens GN=LGALS7 PE=1 SV=2	15	10	0.61	136	15075	7.6	20.8214	19.4498	-1.94226
61	Q14134	Tripartite motif-containing protein 29 OS=Homo sapiens GN=TRIM29 PE=1 SV=2	57	36	0.401	588	65835	7.1	21.7113	20.3464	-1.9355
62	P55259	Pancreatic secretory granule membrane major glycoprotein GP2 OS=Homo sapiens GN=GP2 PE=2 SV=3	12	9	0.127	537	59481	5.2	20.2344	18.9084	-1.89656
63	P02545	Prelamin-A/C OS=Homo sapiens GN=LMNA PE=1 SV=1	343	100	0.705	664	74140	7	22.1475	20.8221	-1.89598
64	P07996	Thrombospondin-1 OS=Homo sapiens GN=THBS1 PE=1 SV=2	194	87	0.594	1170	129383	4.9	21.6047	20.2813	-1.89409
65	B0FP48	Uroplakin-3b-like protein OS=Homo sapiens GN=UPK3BL PE=2 SV=1	8	8	0.274	263	28385	8.2	20.4744	19.1515	-1.89347
66	P32926	Desmoglein-3 OS=Homo sapiens GN=DSG3 PE=1 SV=2	2	2	0.017	999	107533	5	19.0625	17.7398	-1.89338
4812	Q9UQ03	Coronin-2B OS=Homo sapiens GN=CORO2B PE=1 SV=4	2	2	0.033	480	54953	8.3	18.3057	20.7603	1.88394
4813	P55083	Microfibril-associated glycoprotein 4 OS=Homo sapiens GN=MFAP4 PE=1 SV=2	3	3	0.094	255	28648	5.6	19.7217	22.1847	1.89241
4814	P14060	3 beta-hydroxysteroid dehydrogenase/Delta 5-- 4-isomerase type 1 OS=Homo sapiens GN=HSD3B1 PE=1 SV=2	8	8	0.295	373	42252	8.7	18.9847	21.4553	1.9
4815	Q6ZMJ2	Scavenger receptor class A member 5 OS=Homo sapiens GN=SCARA5 PE=2 SV=1	12	11	0.263	495	53994	7.1	18.0097	20.5064	1.92604
4816	O60829	P antigen family member 4 OS=Homo sapiens GN=PAGE4 PE=2 SV=1	5	4	0.353	102	11153	4.8	16.8098	19.3095	1.92913
4817	P47895	Aldehyde dehydrogenase family 1 member A3 OS=Homo sapiens GN=ALDH1A3 PE=1 SV=2	11	10	0.191	512	56109	7.3	18.4123	20.9148	1.93192
4819	Q14019	Coactosin-like protein OS=Homo sapiens GN=COTL1 PE=1 SV=3	13	10	0.592	142	15945	5.7	20.0524	22.5609	1.9378
4820	O43236	Septin-4 OS=Homo sapiens GN=SEPT4 PE=1 SV=1	3	3	0.042	478	55098	6.1	19.4161	21.9303	1.94361
4822	Q7Z7L8	Uncharacterized protein C11orf96 OS=Homo sapiens GN=C11orf96 PE=1 SV=3	5	4	0.087	435	46114	10	19.0719	21.6023	1.95981
4823	P23142	Fibulin-1 OS=Homo sapiens GN=FBLN1 PE=1 SV=4	153	55	0.599	703	77214	5.2	18.7917	21.3246	1.9622
4824	Q93062	RNA-binding protein with multiple splicing OS=Homo sapiens GN=RBPMS PE=1 SV=1	10	8	0.383	196	21802	8.1	17.4986	20.0369	1.96763
4825	P35754	Glutaredoxin-1 OS=Homo sapiens GN=GLRX PE=1 SV=2	11	5	0.575	106	11776	8.1	20.5333	23.0795	1.97558
4828	O60701	UDP-glucose 6-dehydrogenase OS=Homo sapiens GN=UGDH PE=1 SV=1	49	35	0.585	494	55024	7.1	19.6288	22.1847	1.98533
4830	P21741	Midkine OS=Homo sapiens GN=MDK PE=1 SV=1	6	5	0.448	143	15585	9.8	16.7985	19.372	2.00285
4832	Q8WWM9	Cytoglobin OS=Homo sapiens GN=CYGB PE=1 SV=1	2	2	0.189	190	21405	6.8	17.2704	19.8832	2.04212
4834	P37235	Hippocalcin-like protein 1 OS=Homo sapiens GN=HPCAL1 PE=1 SV=3	13	9	0.42	193	22313	5.4	18.4721	21.1413	2.09855
4835	P28845	Corticosteroid 11-beta-dehydrogenase isozyme 1 OS=Homo sapiens GN=HSD11B1 PE=1 SV=3	13	10	0.253	292	32401	8.5	19.1491	21.8407	2.12089
4836	Q7Z7G0	Target of Nesh-SH3 OS=Homo sapiens GN=ABI3BP PE=1 SV=1	181	57	0.372	1075	118642	9.4	18.6687	21.3651	2.12575
4839	Q6ZN17	Protein lin-28 homolog B OS=Homo sapiens GN=LIN28B PE=1 SV=1	14	9	0.436	250	27084	8.9	16.852	19.5856	2.16289
4840	Q9HBI1	Beta-parvin OS=Homo sapiens GN=PARVB PE=1 SV=1	6	5	0.159	364	41714	6.7	18.7943	21.5331	2.16816
4841	Q12805	EGF-containing fibulin-like extracellular matrix protein 1 OS=Homo sapiens GN=EFEMP1 PE=1 SV=2	123	40	0.517	493	54641	5.1	17.2899	20.0323	2.1718
4842	Q9UL46	Proteasome activator complex subunit 2 OS=Homo sapiens GN=PSME2 PE=1 SV=4	22	15	0.393	239	27402	5.7	18.9114	21.666	2.18397
4843	P80723	Brain acid soluble protein 1 OS=Homo sapiens GN=BASP1 PE=1 SV=2	117	38	0.877	227	22693	4.6	18.0084	20.7637	2.18466
4844	Q8IUX7	Adipocyte enhancer-binding protein 1 OS=Homo sapiens GN=AEBP1 PE=1 SV=1	46	33	0.287	1158	130929	5.1	18.4354	21.2067	2.20074
4848	A6NDB9	Paralemmin-3 OS=Homo sapiens GN=PALM3 PE=1 SV=2	4	4	0.089	673	71696	4.5	16.7195	19.5332	2.24306
4849	P09210	Glutathione S-transferase A2 OS=Homo sapiens GN=GSTA2 PE=1 SV=4	6	5	0.189	222	25664	8.6	18.697	21.5126	2.24501
4850	Q06323	Proteasome activator complex subunit 1 OS=Homo sapiens GN=PSME1 PE=1 SV=1	27	21	0.538	249	28723	6	19.348	22.171	2.25229
4852	Q99645	Epiphycan OS=Homo sapiens GN=EPYC PE=2 SV=3	3	2	0.04	322	36637	4.8	14.1459	17.0072	2.2906
4853	P04216	Thy-1 membrane glycoprotein OS=Homo sapiens GN=THY1 PE=1 SV=2	17	9	0.248	161	17935	8.7	18.6977	21.576	2.30766
4854	P04626	Receptor tyrosine-protein kinase erbB-2 OS=Homo sapiens GN=ERBB2 PE=1 SV=1	2	2	0.017	1255	137910	5.9	16.7154	19.6407	2.35469
4855	P08833	Insulin-like growth factor-binding protein 1 OS=Homo sapiens GN=IGFBP1 PE=1 SV=1	40	19	0.425	259	27904	5.2	18.6637	21.6276	2.39326
4856	Q9HB63	Netrin-4 OS=Homo sapiens GN=NTN4 PE=1 SV=2	2	2	0.043	628	70071	8	16.1068	19.0842	2.40667
4857	O94788	Retinal dehydrogenase 2 OS=Homo sapiens GN=ALDH1A2 PE=1 SV=3	37	29	0.573	518	56724	6	18.5169	21.5126	2.42501
4858	Q15111	Inactive phospholipase C-like protein 1 OS=Homo sapiens GN=PLCL1 PE=1 SV=3	2	2	0.03	1095	122728	5.6	15.3295	18.3347	2.43457
4860	P35625	Metalloproteinase inhibitor 3 OS=Homo sapiens GN=TIMP3 PE=1 SV=2	13	10	0.393	211	24145	8.7	19.1966	22.2576	2.49031
4861	O95918	Olfactory receptor 2H2 OS=Homo sapiens GN=OR2H2 PE=2 SV=2	3	2	0.131	312	34763	8.2	17.9196	21.001	2.51078
4862	P09455	Retinol-binding protein 1 OS=Homo sapiens GN=RBP1 PE=1 SV=2	41	20	0.778	135	15850	5.1	18.4377	21.6057	2.59727
4863	P23141	Liver carboxylesterase 1 OS=Homo sapiens GN=CES1 PE=1 SV=2	44	32	0.443	567	62521	6.6	18.1839	21.4007	2.64616
4864	Q05707	Collagen alpha-1(XIV) chain OS=Homo sapiens GN=COL14A1 PE=1 SV=3	227	118	0.472	1796	193513	5.3	18.6367	21.9508	2.74346
4865	P25815	Protein S100-P OS=Homo sapiens GN=S100P PE=1 SV=2	25	6	0.316	95	10400	4.9	19.5226	22.9604	2.86717
4866	Q16363	Laminin subunit alpha-4 OS=Homo sapiens GN=LAMA4 PE=1 SV=4	109	72	0.393	1823	202523	6.3	17.7858	21.2305	2.87408
4867	P27701	CD82 antigen OS=Homo sapiens GN=CD82 PE=1 SV=1	9	6	0.184	267	29626	5.2	18.1667	21.6137	2.87642
4868	P00352	Retinal dehydrogenase 1 OS=Homo sapiens GN=ALDH1A1 PE=1 SV=2	38	27	0.603	501	54862	6.7	18.9178	22.444	2.95561
4869	P15428	15-hydroxyprostaglandin dehydrogenase [NAD(+)] OS=Homo sapiens GN=HPGD PE=1 SV=1	34	23	0.602	266	28977	5.9	17.8965	21.4582	2.99108
4871	P05187	Alkaline phosphatase, placental type OS=Homo sapiens GN=ALPP PE=1 SV=2	110	56	0.656	535	57954	6.3	18.085	22.2534	3.59776
